# Supplementary material for: Bioactive Phenolic Compounds from Rambutan (Nephelium lappaceum L.) Shell: Encapsulation, Structural Stability, and Multifunctional Activities
Source: Int J Mol Sci. 2025 Nov 9;26(22):10859. doi: 10.3390/ijms262210859 (PMC12652491; doi:10.3390/ijms262210859)
Supplement: Supplementary file 1 [file ijms-26-10859-s001.zip]

Archive with 1 entries (1 files):
- ijms-3891764-supplementary.pdf
